# Supplementary material for: Effectiveness of Psychoeducation via Telenursing on Reducing Caregiver Burden Among Caregivers for Patients with Schizophrenia in Saudi Arabia: A Quasi-Experimental Study
Source: Healthcare (Basel). 2025 Aug 6;13(15):1922. doi: 10.3390/healthcare13151922 (PMC12346762; doi:10.3390/healthcare13151922)
Supplement: Supplementary file 1 [file healthcare-13-01922-s001.zip]

Archive with 1 entries (1 files):
- healthcare-3722499-supplementary.pdf
